# Supplementary material for: Assessment of Seven Clinical Tumor Markers in Diagnosis of Non-Small-Cell Lung Cancer
Source: Dis Markers. 2018 Dec 11;2018:9845123. doi: 10.1155/2018/9845123 (PMC6311751; doi:10.1155/2018/9845123)
Supplement: Supplementary Materials — Supplemental material is raw data. The non-small-cell lung cancer sheet includes gender, age, pathological type (1 = lung adenocarcinoma and 2 = lung squamous cell carcinoma), tumor marker levels (CEA, CA125, CA15-3, CA19-9, CA72-4, CYFRA211, and SCC-Ag), and TNM stage. The benign chest disease sheet includes gender, age, tumor marker levels (CEA, CA125, CA15-3, CA19-9, CA72-4, CYFRA211, and SCC-Ag), and diagnostic classification. [file 9845123.f1.xlsx]

## Sheet: Non-small cell lung cancer
Number	Gender	Age	Pathology(1=adenocarcinoma, 2=Squamous cell carcinoma)	CEA	CA125	CA153	CA199	CA724	CYFRA211	scc	T	N	M
1	0	50	1	0.75	27.54	16.1	5.45	1.2	1.94	1.18	1	0	0
2	1	47	1	0.96	6.04	21.7	7.34	2.53	1.68	0.03	1	0	0
3	0	49	1	0.96	12	5.67	1.36	0.748	1.69	0.36	1	0	0
4	0	63	1	1.01	6.9	13.74	9.19	2.95	1.46	0.33	1	0	0
5	0	57	1	1.04	18.07	14.27	16.16	2.03	1.23	0.57	1	0	0
6	0	52	1	1.06	9.95	10.01	11.79	1.7	2.84	0.96	1	0	0
7	1	64	1	1.09	11.87	13.87	16.27	1.43	2.36	0.82	1	0	0
8	1	35	1	1.13	8.44	16.18	6.48	23.35	1.86	0.61	1	0	0
9	1	60	1	1.25	13.35	19.63	19.54	0.898	1.87	0.58	1	0	0
10	0	58	1	1.26	8.35	22.29	6.4	0.527	1.96	0.32	2	0	0
11	0	52	1	1.27	9.74	10.28	16.3	0.86	3.07	0.38	1	0	0
12	1	53	1	1.32	24.84	22.4	18.61	0.91	3.46	0.82	2	0	0
13	1	57	1	1.34	11.21	13.21	7.29	1.3	3.11	0.69	2	0	0
14	0	62	1	1.36	5.27	7.33	17.97	1.66	2.23	0.54	1	0	0
15	1	51	1	1.41	6.16	6.49	4.01	1.09	3	0.46	1	0	0
16	1	69	1	1.52	15.6	11.23	8.9	1.06	5.14	0.63	2	0	0
17	1	70	2	1.52	18.52	7.88	7.6	2.3	8.92	2.96	2	0	0
18	1	58	1	1.55	11.4	14.48	9.24	2.11	2.55	2.48	1	0	0
19	1	76	2	1.6	17.84	19.18	17.45	6.86	4.45	0.46	1	0	0
20	0	59	2	1.6	18.12	9.88	3.06	1.26	3.91	0.41	2	0	0
21	1	48	1	1.62	7.67	5.24	20.33	0.85	2.86	0.63	2	0	0
22	0	41	1	1.65	16.27	7.21	14.35	2.85	2.16	0.42	1	0	0
23	0	49	1	1.71	9.43	20.59	11.34	0.73	3.2	0.35	1	0	0
24	1	45	1	1.73	9.33	8.84	8.04	10.4	4.7	0.65	1	0	0
25	0	35	1	1.9	22.31	10.63	29.93	5.91	2.42	0.58	1	0	0
26	1	46	1	1.92	9.09	16.68	15.15	1.91	6.52	1.43	1	0	0
27	0	64	1	1.94	12.28	8.13	11.73	43.39	2.55	0.66	1	0	0
28	1	61	2	1.95	16.06	19.18	113.2	1.62	7.18	0.44	2	0	0
29	1	60	2	1.96	35.59	7.48	4.85	0.652	5.28	2.58	2	0	0
30	0	50	1	1.97	7.12	22.43	13.29	6.16	1.18	0.59	1	0	0
31	0	66	1	2	15.45	14.31	0.983	1.52	6.52	0.41	1	0	0
32	1	62	1	2.01	15.38	7.74	9.08	9.03	4.28	1.03	2	0	0
33	0	46	1	2.08	23.53	18.09	6.28	3.45	2.02	0.39	1	0	0
34	1	55	1	2.1	7.17	12.15	12.54	1.75	3.36	0.77	2	0	0
35	0	43	1	2.11	24.98	30.22	0.6	1.62	1.49	0.41	2	0	0
36	1	64	1	2.13	35.29	17.46	18.05	1.01	2.19	0.6	1	0	0
37	1	66	2	2.2	12.71	12.09	2.65	0.865	2.18	0.7	2	0	0
38	0	51	2	2.21	8.18	18.36	11.1	0.884	2.51	0.08	2	0	0
39	1	44	2	2.21	8.43	19.31	4.73	7.8	6.09	13.84	2	0	0
40	1	69	1	2.21	14.37	7.29	16.76	3.11	4.92	0.44	1	0	0
41	1	62	2	2.21	16.92	10.33	11.04	0.855	16.46	1.18	2	0	0
42	1	58	1	2.27	10.68	12.5	14.62	1.48	3.01	1.06	2	0	0
43	1	76	1	2.31	25.73	15.27	1.15	3.21	2.92	1.03	2	0	0
44	1	65	1	2.33	9.36	5.48	18.52	1.29	2.13	0.68	1	0	0
45	0	69	1	2.42	8.77	9.88	4.74	1.7	2.25	0.83	1	0	0
46	1	34	1	2.45	6.99	15.14	9.01	0.95	3.43	0.89	1	0	0
47	1	65	2	2.52	1.95	17.3	4.49	14.01	2.86	1.05	1	0	0
48	1	62	1	2.55	6.35	18.42	9.23	4.19	4.48	0.57	2	0	0
49	1	70	1	2.66	5.16	27.76	16.3	1.56	2.57	1.01	1	0	0
50	1	80	2	2.72	27.88	24.53	18.54	0.92	3.42	1.09	2	0	0
51	1	80	2	2.76	29.44	10.92	9.66	1.34	2.99	1.38	1	0	0
52	1	67	1	2.76	30.71	13.28	6.89	1.33	4.11	0.78	2	0	0
53	0	66	1	2.79	11.95	6	6.69	5.41	2.84	0.38	1	0	0
54	0	66	1	2.82	10.08	7.08	14.13	4.76	2.14	0.51	1	0	0
55	1	63	1	2.88	5.53	9.45	20.37	0.791	6.15	0.84	2	0	0
56	0	47	1	2.89	22.03	9.24	22.82	0.892	1.11	0.68	1	0	0
57	1	45	1	2.9	10.91	40.31	21.75	1.48	1.99	0.59	2	0	0
58	0	37	1	2.91	17.47	11.65	22.38	1.21	2.2	0.71	1	0	0
59	1	65	1	2.98	5.19	8.94	12.35	2.41	2.58	0.48	1	0	0
60	0	67	1	2.98	14.48	19.56	9.68	0.78	4.33	0.89	2	0	0
61	1	62	1	3	76.49	11.96	23.91	2.38	4.66	0.41	2	0	0
62	0	62	1	3.08	16.79	23.83	28.68	1.14	4.78	0.75	2	0	0
63	1	64	1	3.12	5	11.29	14.94	0.958	2.33	0.61	2	0	0
64	1	62	2	3.15	4.16	17.94	13.2	1.23	5.1	0.74	2	0	0
65	1	61	2	3.16	11.44	11.21	0.6	1.93	1.65	0.52	1	0	0
66	1	54	1	3.21	12.48	17.87	24.72	17.48	2.54	0.53	1	0	0
67	0	59	1	3.26	11.95	24.69	5.43	1.33	1.62	0.88	2	0	0
68	0	59	1	3.33	20.24	7.59	11.52	1.08	2.71	0.47	1	0	0
69	0	49	1	3.37	8.37	13.55	9.43	1.28	1.81	0.29	2	0	0
70	1	63	2	3.38	2.53	20.88	5.74	1.17	2.26	0.85	1	0	0
71	0	44	1	3.39	25.65	17.25	8.53	2	2.54	1.14	2	0	0
72	1	65	1	3.4	13.23	14.95	11.5	0.89	3.51	0.95	1	0	0
73	1	69	1	3.44	5.88	23.37	9.97	2.93	3.61	1.3	2	0	0
74	1	59	1	3.48	14.02	10.97	4.71	48.61	2.81	0.08	1	0	0
75	1	54	1	3.48	38.52	10.14	5.78	5.58	1.68	0.68	1	0	0
76	0	57	2	3.52	10.46	22.51	33.39	1.88	3.55	0.55	2	0	0
77	0	65	1	3.53	5.78	12.88	7.95	0.866	2.81	0.38	1	0	0
78	1	63	1	3.66	5.37	8.21	15.33	1.13	4.07	0.46	1	0	0
79	1	56	1	3.76	8.48	7.5	15.77	1.11	1.49	1.15	1	0	0
80	0	74	1	3.85	7.12	13.14	0.6	0.832	1.96	1.19	1	0	0
81	1	68	2	3.85	7.94	9.5	14.33	1.44	5.65	2.95	1	0	0
82	1	58	1	3.95	9	11.91	5.93	0.861	4.88	0.48	2	0	0
83	1	73	1	4.14	7.48	20.76	15.81	3.97	3.11	1.1	2	0	0
84	0	59	1	4.19	10.57	6.3	21.89	1.69	2.34	0.56	2	0	0
85	1	53	1	4.2	3.88	15.3	17.38	0.96	5.11	1.21	1	0	0
86	0	69	2	4.22	6.43	8.9	14.52	1.2	3.08	0.46	2	0	0
87	1	52	2	4.22	17.11	21.23	11.97	5.68	7.22	1.22	2	0	0
88	1	51	1	4.23	4.52	7.8	8.55	0.648	2.5	0.56	1	0	0
89	1	69	2	4.24	34.69	5.63	0.6	0.658	6.51	2.6	2	0	0
90	1	76	2	4.34	34.74	14.39	0.6	9.64	4.69	1.34	1	0	0
91	1	62	1	4.37	10.9	11.21	11.22	1.14	5.3	1.68	2	0	0
92	1	60	1	4.4	8.6	23.88	8.77	2.02	2.42	0.42	2	0	0
93	1	63	1	4.43	5.1	27.71	12.78	2.6	2.17	1.76	2	0	0
94	0	64	1	4.55	12.66	13.51	29.41	3.56	2.98	0.61	1	0	0
95	1	71	1	4.61	34.79	31.95	55.5	1.36	2.79	0.85	2	0	0
96	1	59	1	4.78	11.61	12.74	5.76	0.944	1.95	0.3	2	0	0
97	1	48	2	4.78	14.54	7.64	20.96	3.62	2.85	0.59	2	0	0
98	1	68	1	4.99	8.42	10.12	14.49	3.88	4.72	0.61	1	0	0
99	1	57	1	5.17	7.79	41.36	25.63	0.813	3.19	0.35	2	0	0
100	0	62	1	5.23	15.2	15.55	35.3	1.2	3.07	0.53	1	0	0
101	1	55	2	5.29	17.8	8.04	2.06	1.13	3.57	1.73	1	0	0
102	0	63	1	5.43	11.27	9.56	12.79	0.81	2.34	0.57	2	0	0
103	1	47	1	5.45	6.9	21.7	12.38	2.03	5.18	0.35	2	0	0
104	1	60	1	5.48	5.45	25.65	6.86	1.22	4.73	0.23	2	0	0
105	0	65	1	5.52	22.85	11.96	27.91	1.83	3.91	0.89	1	0	0
106	1	57	2	5.54	12.69	21.59	4.93	12	10.39	2.9	2	0	0
107	1	65	1	5.61	16.12	12.21	20.87	0.7	4.37	0.68	2	0	0
108	1	62	1	5.79	16.38	21.58	11.99	1.56	2.9	1.29	1	0	0
109	1	78	1	5.8	8.89	11.56	30.4	1.16	2.76	0.65	2	0	0
110	0	59	1	5.82	6.71	8.42	15.51	1.29	4.03	0.44	1	0	0
111	1	54	2	6.49	10.6	16.67	1.89	1.44	2.33	1.1	2	0	0
112	1	62	1	6.54	11.41	25.87	199.6	0.679	1.87	0.99	2	0	0
113	0	61	1	6.56	7.41	11.45	17.19	2.06	2.84	0.36	1	0	0
114	1	58	1	6.68	7.31	22.32	0.6	1	2.55	0.87	1	0	0
115	1	68	1	6.83	7.62	9.05	24.38	0.89	4.48	0.41	1	0	0
116	0	66	1	7.37	6.18	23.36	0.6	1.27	2.86	0.42	1	0	0
117	0	61	1	7.4	10.06	6.44	6.14	0.748	1.87	0.69	2	0	0
118	1	60	2	7.88	15.61	30.11	21	1.15	5.98	2.43	2	0	0
119	0	79	1	8.13	9.66	11.31	15.48	0.93	4.48	0.47	2	0	0
120	0	74	1	8.17	41.42	47.91	406.2	0.894	5.23	0.7	2	0	0
121	0	45	1	8.56	29.77	19	16.72	1.27	3.67	0.72	1	0	0
122	0	52	1	9.43	38.15	22.87	1.15	1.53	3.09	0.67	2	0	0
123	1	61	1	9.46	3.59	7.7	7.48	1.1	2.62	0.65	1	0	0
124	0	63	1	10.69	38.78	25.3	21.14	1.65	6.64	0.59	1	0	0
125	1	65	1	10.74	7.57	18.08	10.15	2.22	3.59	0.37	1	0	0
126	1	62	1	11.47	8.48	18.28	31.17	1.37	7.45	0.86	2	0	0
127	0	70	1	11.68	8.55	18.43	19.8	0.686	2.73	0.58	2	0	0
128	1	60	2	13.74	15.11	33.57	28.96	2.75	5.4	1.79	2	0	0
129	1	44	1	13.9	25.38	17.93	0.6	3.73	9.77	1.32	2	0	0
130	0	46	1	14.05	69.19	108.3	11.9	1.82	3.15	0.51	1	0	0
131	1	56	1	14.31	7.71	7.12	12.85	1.47	3.1	0.51	1	0	0
132	0	61	1	17.12	10.74	21.01	34.78	1.28	5.34	0.93	1	0	0
133	1	39	1	22.22	4.1	8.82	3.74	1.3	7.44	1.75	2	0	0
134	1	58	1	23.61	16.79	13.55	8.45	4.03	3.41	4.08	2	0	0
135	0	40	1	104	41.09	34.11	12.81	2.23	4.08	0.95	2	0	0
136	0	49	1	0.65	6.17	12.7	10.24	2.64	15.21	0.7	3	0	0
137	1	66	1	1.16	6.19	15.18	12.68	4.8	2.64	0.52	1	2	0
138	1	73	2	1.75	11.65	7.05	12.11	1.36	9.28	1.48	2	1	0
139	1	32	1	1.78	11.5	12.92	7.11	2.71	5.08	0.94	3	0	0
140	1	58	1	2.01	14.84	16.57	78.61	1.19	3.79	0.37	2	1	0
141	1	50	1	2.05	19.15	22.05	51.92	1.1	4.04	1.12	3	0	0
142	1	70	2	2.12	9.7	13.07	4.3	2.14	1.98	0.97	3	0	0
143	1	68	1	2.13	15.4	19.51	0.6	2.57	5.06	1.55	3	0	0
144	0	64	1	2.24	10.29	8.94	20.64	1.07	1.89	0.33	1	1	0
145	0	51	1	2.26	13.15	12.45	0.6	1.84	1.75	0.51	2	1	0
146	1	47	1	2.41	28.7	14.12	9.45	1.17	2.15	0.82	2	1	0
147	1	66	2	2.46	27.85	27.17	6.72	1.2	6.86	6.17	2	1	0
148	1	72	1	2.63	63.05	27.25	12.98	1.12	2.01	1.29	3	0	0
149	1	61	1	2.65	17.17	16.59	1.6	3.23	6.1	0.21	2	1	0
150	1	57	2	2.66	9.95	14.22	0.91	1.03	59.62	2.88	2	1	0
151	1	64	2	2.76	8.29	17.15	11.88	1.09	3.6	0.77	2	1	0
152	0	58	2	2.76	15.91	8.77	13.41	0.82	14.56	1.07	2	1	0
153	1	52	2	2.77	26.92	8.47	6.69	4.96	4.25	1.87	3	0	0
154	0	52	1	2.83	9.18	15.59	9.02	8.05	5.61	0.61	1	1	0
155	0	49	1	2.94	10.02	23.9	6.27	3.56	2.25	0.74	1	1	0
156	1	57	1	3.05	13.49	12.92	24.34	1.4	3.5	0.12	1	1	0
157	1	50	2	3.06	8.21	13.02	13.05	0.99	15.76	1.93	3	0	0
158	1	61	1	3.2	5.65	10.85	19.47	0.976	1.95	0.44	3	0	0
159	1	57	1	3.28	11.49	17	6.86	0.96	3.71	1.19	2	1	0
160	1	59	2	3.35	7.65	12.46	8.1	1.44	6.64	1.11	3	0	0
161	1	76	1	3.43	72.64	20.44	45.12	1.46	3.69	0.9	2	1	0
162	1	56	1	3.62	6.5	14.2	6.16	1.3	3	0.29	3	0	0
163	0	59	1	3.8	5.96	7.35	5.65	0.722	2.75	0.36	3	0	0
164	1	86	1	3.81	7.8	11.35	14.87	1.43	3.58	1.08	1	1	0
165	1	57	1	3.81	563.7	12.58	36.7	0.94	9.53	0.65	2	1	0
166	1	70	2	4.86	78.66	17.15	10.37	2.99	5.71	1.2	3	0	0
167	1	53	2	4.96	12.34	18.76	10.63	1.07	24.71	1.64	3	0	0
168	0	53	1	5.09	9.6	11.06	6.37	1.04	3.78	0.5	2	1	0
169	0	39	1	5.15	41.87	18.96	15.74	1.53	1.26	0.18	2	1	0
170	0	63	1	5.82	44.98	5.85	11.36	2.07	4.17	0.31	1	1	0
171	1	45	1	5.98	21.05	7.92	1.23	0.82	2.25	0.91	2	1	0
172	1	62	1	6.39	15.06	15.78	0.6	3.68	3.52	0.57	2	2	0
173	1	50	1	7.09	18.31	8.4	8.3	1.66	2.01	0.63	2	1	0
174	1	52	1	9.51	29.19	22.65	796.6	26.12	4.46	0.84	3	0	0
175	1	64	1	10.77	32	11.7	0.6	5.06	2.92	0.49	2	1	0
176	0	58	1	11.85	9.77	17.76	11.67	1.26	2.44	0.39	2	1	0
177	1	37	1	15.11	11.67	16.49	10.89	1.39	3.3	0.77	2	1	0
178	0	65	1	18.64	141.9	227.8	57.74	5.97	1.5	1.43	3	0	0
179	1	53	1	20.07	20.53	23.45	45.08	1.3	1.84	0.66	2	1	0
180	0	55	1	21.8	6.94	25.33	11.14	2	2.41	0.92	2	1	0
181	1	74	1	34.9	33.53	14.85	25.71	1.48	2.73	0.05	3	0	0
182	1	65	1	110.7	53.13	11.07	4.18	12.73	3.98	7.33	2	1	0
183	1	61	2	137.8	99.67	44.93	13.3	8.92	17.79	22.53	3	0	0
184	1	53	1	284.4	20.04	24.31	537.9	300	43.55	0.57	2	2	0
185	1	56	2	0.66	12.79	12.11	0.6	0.722	3.6	2.16	2	2	0
186	1	56	2	0.68	5.82	7.49	8.97	1.5	3.57	0.8	3	2	0
187	0	42	2	0.68	14.29	19.09	5.44	2.14	3.94	1.05	3	2	0
188	1	56	2	0.81	66.38	16.72	13.6	1.95	19.54	3.5	4	1	0
189	1	54	2	0.82	16.34	15.28	14.99	11.6	3.6	0.81	2	3	0
190	0	31	1	0.91	112.1	13.28	9.54	10.44	2.98	0.84	4	2	0
191	1	50	2	0.95	26.83	13.36	8.11	2.43	20.12	0.89	3	1	0
192	1	28	1	0.98	37.74	20.43	3.61	0.96	5.35	0.52	3	2	0
193	1	64	2	1.06	30.52	6.8	6.51	1.23	65.47	0.83	3	3	0
194	0	35	2	1.27	23.42	8.7	22.1	3.05	90.23	1.33	2	2	0
195	1	62	2	1.29	84.04	10.92	9.73	2.6	6.71	2.51	4	2	0
196	0	54	2	1.37	27.55	9.74	23.92	0.895	4.1	0.52	2	2	0
197	1	59	2	1.47	8.94	6.98	14.6	1.25	24.53	0.48	2	3	0
198	1	51	1	1.49	3.36	11.37	4.59	1.87	3.78	0.87	1	2	0
199	0	50	1	1.51	9.86	6.64	7.99	2.36	1.88	0.14	1	2	0
200	1	67	1	1.53	12.31	19.39	10.91	1.03	4.66	0.61	1	2	0
201	1	70	1	1.54	69.49	15.94	17.37	2.26	32.9	8.74	3	2	0
202	1	60	2	1.61	22.25	7.2	11.25	1.85	5.22	1.16	2	3	0
203	1	61	2	1.73	15.31	14.4	15.35	1.43	6.77	2.74	4	2	0
204	1	64	2	1.88	21.73	25.18	5.1	3.87	2.67	0.7	4	2	0
205	0	43	2	1.88	27.04	13.58	7.34	3.56	7.75	0.43	2	2	0
206	1	61	2	1.89	8.09	14.1	9.61	1.75	3.87	0.84	4	0	0
207	1	50	2	1.89	18.76	9.05	20.62	0.989	11.6	1.34	3	2	0
208	1	72	2	1.94	11.86	19.11	13.4	24.78	11.23	19.51	2	3	0
209	1	56	1	1.96	7	27.5	5.83	0.976	1.79	26.57	3	2	0
210	0	71	2	2	32.04	10.2	12.06	2.93	31.32	0.8	3	2	0
211	1	66	2	2.04	18.22	13.77	6.95	2.55	9.26	0.72	3	3	0
212	1	49	2	2.06	16.34	22.48	4.68	1.11	4.06	0.7	2	2	0
213	1	59	2	2.17	22.93	6.49	8.36	1.03	4.73	44.45	3	2	0
214	1	64	1	2.21	22.92	16.99	8.61	2.57	5.35	0.05	4	2	0
215	1	77	2	2.22	12.74	9.03	14.07	3.39	6.13	0.86	1	2	0
216	1	56	2	2.25	30.25	7.99	10.61	7.61	2.45	1.14	3	2	0
217	1	60	2	2.27	23.84	9.98	7.8	7.41	7.07	0.76	2	3	0
218	1	33	1	2.3	18.87	30.16	9.23	2.13	0.94	0.7	2	2	0
219	1	46	2	2.3	127	10.68	18.71	18.39	3.15	1.13	4	2	0
220	0	57	2	2.36	12.93	15.87	12.3	2.01	6.94	0.5	2	2	0
221	1	63	2	2.38	21.82	7.96	19.56	1.2	5.13	2.87	4	0	0
222	1	73	2	2.4	73.98	11.13	15.93	3.24	4.34	1.51	2	2	0
223	1	76	2	2.42	11.07	9.86	6.86	10.75	4.7	1.1	3	1	0
224	1	50	1	2.46	5.95	9.23	0.6	6.97	5.69	0.65	1	2	0
225	1	56	2	2.48	38.43	10.8	23.49	1.12	13.1	0.74	4	2	0
226	1	54	2	2.5	31.83	26.6	7.47	1.07	4.63	0.86	4	2	0
227	1	58	1	2.5	111.2	67.55	24.45	4.93	22.4	0.72	4	0	0
228	0	64	1	2.52	10.85	20.02	19.24	1.1	3.11	0.52	2	2	0
229	1	43	1	2.52	18.92	12.52	20.14	1.45	5.25	0.56	2	3	0
230	1	57	2	2.55	16.61	33.74	12.14	1.4	7.52	0.94	4	2	0
231	1	65	2	2.58	19.03	7.39	15.87	6.3	3.78	1.48	4	0	0
232	1	58	1	2.65	267.1	52.02	11.62	2.85	2.48	1.02	3	2	0
233	1	67	1	2.69	24.21	94.86	10.39	1.81	4.04	0.64	3	2	0
234	1	69	2	2.73	39.41	35.23	28.36	2.16	14.65	2.43	2	2	0
235	1	59	2	2.74	45.63	16.09	15.2	1.83	3.74	1.45	1	3	0
236	1	29	2	2.75	36.23	13.07	12.57	1.06	2.48	1.51	2	2	0
237	1	62	1	2.82	25.16	21.25	13.73	1.07	2.2	0.51	1	2	0
238	0	49	1	2.84	143.8	60.46	43.52	1.44	10.92	5.82	3	3	0
239	1	58	2	2.89	10.54	10.23	8.96	1.05	21.74	14.58	4	3	0
240	1	77	2	2.94	8.83	11.36	7.13	1.07	27.26	7.85	4	2	0
241	1	63	2	2.94	15.65	27.09	8.55	0.65	15.75	0.87	1	3	0
242	0	58	2	3.01	37.58	91.63	0.616	0.775	2.96	0.18	2	3	0
243	1	45	1	3.04	96.52	15.68	0.23	12.52	1.27	0.55	3	3	0
244	1	64	2	3.18	19.65	18.79	5.97	2.07	9.98	1.25	3	2	0
245	1	51	1	3.21	17.34	9.21	0.71	0.642	3.08	0.56	2	2	0
246	1	52	2	3.23	14.97	7.91	7.11	0.912	6.52	1.37	3	1	0
247	0	45	1	3.37	8.93	7.14	8.95	0.79	6.23	0.74	2	2	0
248	1	62	2	3.4	69.8	15.61	52.92	1.78	8.77	8.89	3	3	0
249	1	46	1	3.45	125.8	34.92	12.66	4.03	2.29	0.48	1	3	0
250	0	72	2	3.49	40.37	17.52	21.17	1.02	50.63	1.01	3	2	0
251	1	74	2	3.54	13.75	22.18	9.14	1.19	2.98	1.34	2	2	0
252	1	58	1	3.55	36.5	8.71	79.29	0.96	4.45	0.51	2	3	0
253	1	54	2	3.56	22.05	8.61	7.09	1.95	3.32	0.54	4	3	0
254	1	49	1	3.57	119.3	15.66	14.82	5.78	3.77	0.45	3	1	0
255	1	56	2	3.58	19.18	16.66	8.69	2.84	36.22	13.26	3	3	0
256	1	56	2	3.65	8.79	11.33	10.97	1.23	5.91	0.76	1	3	0
257	1	75	1	3.69	10.38	8.73	7.59	1.11	3.49	0.47	4	0	0
258	1	73	1	3.87	16.85	9.53	53.98	0.653	10.57	1.06	2	3	0
259	1	51	2	3.98	63.01	17.91	19.94	1.31	37.82	1.41	3	3	0
260	1	67	1	3.99	4.3	25.69	5.83	1.13	2.75	3.77	1	2	0
261	1	63	2	4.05	35.49	16.22	18.52	3.24	4.96	1.09	3	1	0
262	1	66	2	4.16	36.18	15.52	11.06	1.5	61.99	16.36	4	2	0
263	1	70	2	4.23	18.57	9.68	9.62	1.31	8.14	1.13	4	1	0
264	0	75	1	4.29	11.09	12.85	9.92	0.887	2.54	0.35	1	2	0
265	1	60	1	4.31	10.65	9.28	22.95	1.28	2.45	0.55	1	3	0
266	1	59	2	4.39	33.29	24.28	10.02	1.67	24.95	1.05	2	2	0
267	1	57	2	4.42	10.56	8	16.62	0.85	7.92	3.1	4	2	0
268	1	60	1	4.51	10.48	45.73	5.18	0.478	2.98	0.46	2	2	0
269	1	62	2	4.54	9.46	16.96	1.47	3.64	6.88	1.41	2	2	0
270	1	56	1	4.56	11.03	34.54	12.83	3.15	1.65	0.64	2	2	0
271	1	65	1	4.59	266.2	62.58	2.6	0.89	56.21	0.58	1	3	0
272	1	51	2	4.65	41.56	10.58	11.89	2.66	24.04	2.58	4	3	0
273	1	52	2	4.69	22.43	15.04	14.57	1.99	35.55	9.12	3	3	0
274	1	62	2	4.7	3.91	8.99	8.58	4.24	13.69	0.81	2	2	0
275	1	76	1	4.7	21.89	9.83	12.51	1.91	11.94	0.83	3	2	0
276	0	56	1	4.7	37.87	12.64	24.24	1.7	1.77	0.47	1	2	0
277	1	66	2	4.84	32.11	22.63	12.16	6.6	63.39	0.83	3	2	0
278	0	55	1	4.88	12.31	16.84	18.59	6.74	3.07	0.63	3	2	0
279	0	67	1	4.94	14.11	11.29	86.38	1.48	1.86	0.35	1	2	0
280	1	68	2	4.96	9.32	7.72	18.26	2.23	7.07	1.31	2	2	0
281	1	66	2	4.96	39.51	17.38	12.86	1.01	16.08	4.16	4	2	0
282	1	46	1	5	23.33	19.49	22.88	1.4	3.77	0.78	2	2	0
283	1	54	1	5.12	43.97	60.3	18.74	2.69	9.07	0.92	1	3	0
284	1	59	2	5.22	30.86	15.39	6.31	4.08	16.37	3.33	4	2	0
285	0	42	1	5.28	7.84	19.3	23.51	1.74	4.41	0.55	3	1	0
286	1	51	1	5.3	81.2	6.56	155.4	1.85	6.95	0.64	2	2	0
287	1	65	2	5.37	19.44	31.82	5.54	5.54	11.83	3.04	2	2	0
288	1	62	1	5.37	45.45	57.81	71.53	16.66	5.16	1.06	2	2	0
289	1	60	1	5.61	7.06	20.59	15	0.954	2.6	0.46	2	2	0
290	1	75	1	5.84	16.02	45.33	31.19	2.53	10.96	5.18	3	1	0
291	1	69	1	6.03	80.97	23.28	57.22	1.06	3.98	0.81	2	3	0
292	1	60	2	6.1	14.91	19.22	10.35	12.85	25.64	0.91	4	3	0
293	0	57	1	6.12	35.7	18.7	132.8	6.69	7.83	0.45	2	2	0
294	1	72	2	6.18	11.54	11.42	22.13	2.77	8.47	1.56	4	2	0
295	1	66	1	6.27	5.79	7.9	7.88	3.61	5.02	0.43	3	1	0
296	1	74	2	6.28	3.87	10.74	25.51	0.727	7.08	5.66	3	2	0
297	1	62	1	6.29	36.02	58.95	7.62	1.64	27.53	1.32	4	2	0
298	1	63	2	6.33	21.89	16.74	1.52	4.96	10.85	1.24	4	3	0
299	1	46	2	6.39	25.66	7.55	2.52	1.38	57.58	0.65	4	2	0
300	1	48	1	6.39	31.92	76.47	21.4	1.13	9.53	1.2	2	3	0
301	1	75	2	6.39	82.57	19.69	271.9	7.45	4.05	0.96	4	2	0
302	1	63	2	6.48	13.39	18.32	1.24	1.15	4.01	0.94	3	2	0
303	0	80	1	6.66	9.42	22.56	36.56	1.52	4.33	1.59	2	2	0
304	0	57	1	6.82	15.21	15.57	34.06	2.83	3.04	0.75	2	2	0
305	1	62	2	7.11	11.26	12.55	1.23	4.76	11.71	1.68	2	2	0
306	0	55	1	7.13	126.2	110.4	88.86	2.99	3.29	1.48	2	3	0
307	1	75	2	7.2	18.9	7.36	33.1	1.38	5.96	1.32	2	2	0
308	1	61	1	7.41	237.3	300	23.33	4.82	11.88	0.57	2	3	0
309	1	61	2	7.48	53.23	16.85	36.18	5.72	9	1.24	3	2	0
310	1	66	1	7.54	8.55	7.74	0.6	3.53	1.82	0.57	2	2	0
311	0	67	1	7.73	13.57	10.04	20.91	3.64	3	0.06	1	2	0
312	0	60	1	8.04	6.37	20.72	9	0.91	3.42	0.86	1	2	0
313	1	42	1	8.06	17	128.6	1.16	11.31	3.92	0.98	4	3	0
314	1	64	1	8.57	12.84	14.45	10.52	3.83	3.57	0.14	2	2	0
315	0	60	2	9.15	16.75	15.9	1.24	1.48	14.38	8.83	3	3	0
316	1	39	2	9.41	10	12.51	1.74	1.03	7.3	1.39	3	2	0
317	1	65	2	9.71	8.7	13.73	1.26	1.9	88.23	1.82	3	2	0
318	1	53	1	10.08	32.28	21.96	36.03	3.43	7.81	0.51	3	3	0
319	1	63	1	10.42	19.68	43.64	63.73	12.17	8.76	0.89	3	2	0
320	1	37	2	10.7	9.15	13.65	17.01	27.86	6.21	1.21	2	2	0
321	1	58	1	10.86	309.7	38.37	46.05	3.97	2.77	0.55	3	2	0
322	1	55	1	10.92	20.13	23.26	11.38	2.51	4.07	0.27	2	2	0
323	1	69	1	11.26	64.26	35.34	1.37	5.16	2.3	0.77	2	2	0
324	0	68	1	11.39	8.51	13.09	13.72	0.96	1.65	0.54	3	3	0
325	0	73	1	11.43	15.2	19.59	51.56	0.936	2.9	0.23	2	3	0
326	1	51	2	11.52	141.1	18.93	1.79	2.29	2.12	31.39	3	1	0
327	1	61	1	11.59	42.98	28.74	9.62	8.96	6.51	0.64	2	2	0
328	1	44	1	11.94	58.53	33.11	12.42	2.34	4.73	0.28	2	3	0
329	0	48	1	12.09	189.8	61.47	78.77	4.71	8.52	16.45	2	3	0
330	0	43	1	12.49	78.84	27.87	140.2	2.73	12.95	1.26	3	3	0
331	1	69	1	12.53	19.38	97.87	14.09	6.99	20.41	9.26	2	3	0
332	1	61	1	12.62	1418	140.5	8.91	300	3.36	0.75	2	2	0
333	1	64	2	12.72	21.28	24.54	115.8	6.99	23.54	2.94	3	3	0
334	0	58	1	12.8	13.84	21.35	6.73	2.28	2.91	0.94	4	0	0
335	0	38	1	13	192.4	300	49.1	127.3	11.81	43.47	4	3	0
336	1	64	2	13.06	107.4	12.39	1.33	11.04	9.57	2.16	4	3	0
337	1	45	2	13.29	24.52	36.15	10.97	1.3	2.9	3.07	1	3	0
338	0	58	1	13.41	28.48	17.34	7.39	2.72	2.76	0.68	3	2	0
339	0	37	1	14.25	64.78	13.42	8.63	59.64	13.98	0.46	2	3	0
340	0	58	1	14.54	352.7	4.82	27.63	1.74	14.85	0.78	3	3	0
341	1	59	1	15	56.49	21.78	0.782	1.57	8	1.51	3	2	0
342	1	66	1	15.23	19.54	30.44	9.76	1.82	5.07	0.82	1	2	0
343	0	68	1	15.23	20.05	11.33	9.72	0.85	2.02	0.38	2	3	0
344	0	49	1	16.29	59.9	21.66	7.69	3.82	4.13	0.41	2	2	0
345	1	58	1	16.3	0.6	58.08	199.7	13.03	5	0.97	1	3	0
346	0	64	1	16.83	13.09	7.09	12.91	0.535	1.25	0.41	2	2	0
347	0	51	1	16.95	15.4	11.12	36.65	0.987	1.18	0.38	2	2	0
348	1	65	1	17.01	11.11	11.12	6.46	3.22	3.03	0.64	2	2	0
349	1	71	1	19.05	523.9	10.39	6.84	1.02	5.29	1.39	3	1	0
350	1	48	1	19.41	179.6	63.71	5.14	2	10.33	0.51	3	2	0
351	0	62	1	21.14	92.83	51.28	0.664	5.8	6.35	0.44	3	3	0
352	1	53	1	23.7	226.3	152.6	10.76	24.09	23.98	0.61	2	3	0
353	1	59	1	28.57	6.6	32.41	37.07	16.48	4.76	0.48	4	2	0
354	0	49	1	32.34	48.54	25.11	126.4	1.53	4.16	0.53	2	2	0
355	1	48	1	32.92	11.22	12.82	7.45	1.11	2.01	0.81	2	2	0
356	1	63	1	38.14	50.54	52.87	0.6	2.16	2.96	0.92	3	2	0
357	1	57	1	38.61	12.65	10.11	5.81	2.03	4.33	1.17	1	2	0
358	1	57	1	40.78	214.1	22.76	37.31	1.59	3.57	0.88	3	3	0
359	1	56	1	46.36	29.29	16.91	4.33	0.718	3.78	0.53	2	3	0
360	1	54	2	52.34	76.99	16.36	3.01	2.21	58.2	4.11	1	3	0
361	0	53	1	59.1	107.8	34.52	12.95	0.11	8.24	0.09	3	3	0
362	1	48	2	74.18	76.75	12.61	4.46	5.09	16.61	0.51	3	2	0
363	1	74	1	77.94	205.6	103.7	15.97	58.08	23.64	1.3	2	3	0
364	0	63	1	89.47	108.3	20.71	31.92	1.16	3.14	0.77	2	3	0
365	1	74	1	91.7	27.57	19.23	20.61	0.719	4.81	6.35	4	2	0
366	1	61	1	97.98	107.6	24.27	3.67	50.98	9.61	1.57	2	3	0
367	0	57	1	111.7	11.36	36.63	20.81	5.11	3.83	1.46	1	3	0
368	1	50	1	119.1	28.36	17.26	120.9	0.879	2.85	1.07	2	2	0
369	1	68	1	154.1	30.61	24.38	0.6	5.21	4.54	0.75	3	2	0
370	0	64	1	317	348.5	23.59	178.4	5.67	19.34	2.04	4	2	0
371	0	60	1	355.4	114.4	26.31	17.12	15	11.39	0.53	4	2	0
372	1	70	1	619.5	118.7	34.86	9.42	104.2	20.4	0.69	2	3	0
373	0	57	1	642.8	21.21	9.17	0.647	1.55	5.22	0.51	2	2	0
374	0	53	1	832.5	620.3	15.02	3.4	4.61	9.46	2.79	3	3	0
375	1	51	1	906	278.4	180.3	16.34	17.5	6.98	0.15	2	3	0
376	1	51	1	1000	663.7	167.1	41.8	7	13.2	1.07	2	3	0
377	1	38	2	0.62	8.98	8.56	2.88	0.774	6.41	1.18	2	2	1
378	0	51	2	0.7	29.08	19.49	7.07	5.99	10.75	2.21	3	2	1
379	0	39	2	0.72	58.19	15.03	8.25	3.42	22.2	0.68	3	2	1
380	0	54	2	0.77	127.9	7.53	8.51	3.02	12.17	0.06	4	2	1
381	1	66	2	0.8	28.49	26	7.43	4.37	50.51	0.3	4	0	1
382	1	52	1	0.95	8.76	9.68	8.23	2.96	3.21	0.67	3	2	1
383	0	50	1	1.08	11.23	21.8	22.32	3.16	4.3	0.47	3	2	1
384	0	29	1	1.11	31.07	13.12	6.05	1.27	2.78	1.03	3	3	1
385	1	54	1	1.17	202.8	6.19	18.23	0.582	23.92	0.63	3	2	1
386	1	41	2	1.18	22.77	9.39	62.33	0.841	41.01	0.57	3	3	1
387	1	53	2	1.4	43.63	32.73	25.88	3.63	13.69	1.39	1	3	1
388	0	59	1	1.43	12.78	9.75	10.56	0.84	3.66	0.61	1	0	1
389	1	64	2	1.46	13.79	19.92	11.94	7.22	15.03	2.17	2	2	1
390	0	63	2	1.5	20.79	13.93	7.7	1.98	9.09	0.14	2	3	1
391	0	38	1	1.6	12.94	9.18	10.35	4.52	3.89	0.35	2	1	1
392	1	75	2	1.61	8.92	12.07	7.15	0.717	23.79	9.93	2	2	1
393	1	49	1	1.61	36.85	19.71	0.6	0.961	3.02	1.29	2	3	1
394	1	50	1	1.83	44.52	26.33	4.34	6.62	16.19	0.38	2	3	1
395	0	61	1	1.97	76.03	299.1	16.93	2.29	5.46	0.43	4	2	1
396	0	48	2	2.01	19.74	19.43	10.66	1.47	5.15	0.86	2	0	1
397	1	44	2	2.09	21.31	11.7	14.56	1.11	109.6	0.46	3	3	1
398	0	32	1	2.17	162.9	51.56	49.7	1.22	3.17	0.23	3	2	1
399	1	62	1	2.17	597.2	40.9	37.63	0.79	13.94	0.95	3	3	1
400	0	46	2	2.33	119.8	6.99	17.34	0.517	16.03	0.52	3	3	1
401	1	50	1	2.34	69.7	12.73	2.77	8.78	8.06	0.83	2	0	1
402	0	62	1	2.38	36.42	24.61	60.82	4.97	8.03	0.77	3	2	1
403	0	58	2	2.67	52.61	42.93	360.2	1.34	8.21	1.11	2	0	1
404	1	64	1	2.83	3.19	26.05	7.29	1.34	8.28	1.29	4	3	1
405	1	53	2	2.87	6.96	21.25	0.6	1.19	7.46	0.63	3	2	1
406	1	46	1	2.95	83.53	96.11	12.12	3.66	8.6	0.03	2	3	1
407	1	61	1	2.99	21.12	19.15	10.36	6.37	11.5	0.7	1	2	1
408	1	40	2	3.1	20.23	15.92	1.26	2.17	5.65	1.08	1	3	1
409	1	66	2	3.28	9.36	10.98	2.98	1.07	25.9	1.44	4	2	1
410	0	59	2	3.3	110.1	28.96	478.1	3.69	11.96	18.1	2	2	1
411	1	69	2	3.32	111.1	16.03	22..8	0.93	4.85	0.86	2	3	1
412	1	70	2	3.36	15.37	37.01	17.73	8.83	31.46	2.09	3	2	1
413	1	50	1	3.42	417.4	26.95	9.07	2.21	11.85	1.13	2	2	1
414	1	59	2	3.47	11.1	8.31	16.56	0.674	16.67	2.15	2	2	1
415	1	62	2	3.48	12.39	17.03	12.45	2.32	15.1	1.96	2	2	1
416	0	47	1	3.49	68.35	23.73	19.69	1.04	1.71	1.35	4	2	1
417	1	63	2	3.5	44.31	16.22	3.74	1.27	45.22	2.9	3	2	1
418	0	61	2	3.57	85.98	18.71	37.99	2.94	15.05	0.67	3	2	1
419	1	77	1	3.59	13.71	24.48	17.98	8.77	3.57	0.93	2	2	1
420	1	63	2	3.66	42.86	31.91	17.29	1.98	9.67	1.37	4	2	1
421	1	51	1	3.73	122.4	12.91	241.8	1.06	5.43	0.62	1	3	1
422	1	60	1	3.77	394.9	165.1	1.22	1.33	17.7	0.35	3	3	1
423	0	50	1	3.9	11.44	12.27	7.47	1.79	2.78	0.86	2	0	1
424	1	65	2	4.02	6.95	23.53	5.01	1.28	4.43	1.62	2	2	1
425	1	62	2	4.08	35.33	16.19	33.59	1.12	7.16	2.3	2	2	1
426	1	67	2	4.35	187	72.04	0.6	22.55	31.14	6.19	4	3	1
427	1	62	2	4.46	75.85	13.8	8.91	0.651	170.3	21.75	3	2	1
428	1	52	1	4.49	87.4	108.3	5.11	5.34	3.23	0.6	2	3	1
429	1	67	1	4.5	10.6	10.18	0.6	3.64	14.71	1.5	3	3	1
430	1	55	2	4.6	43.25	14.28	20.34	1.66	9.73	21.45	4	3	1
431	1	71	2	4.94	63.1	36.4	16.04	1.97	88.64	7.97	2	2	1
432	1	62	2	4.98	12.38	15.31	28.17	5.2	23.84	2.31	2	3	1
433	1	60	1	5.2	22.79	20.61	8.13	3.1	3.49	0.58	4	1	1
434	1	56	1	5.22	38.24	20.86	18.19	0.627	15.29	0.43	3	3	1
435	1	57	1	5.23	108.4	34.82	225.1	1.22	3.01	0.79	2	2	1
436	1	65	2	5.27	22.53	24.69	1.49	2.7	2.59	0.43	2	2	1
437	1	50	2	5.37	66.85	12.8	1.91	7.67	4.86	1.34	2	2	1
438	0	64	1	5.48	7.87	34.47	170.7	2.93	3.95	0.39	3	0	1
439	1	67	1	5.54	20.28	17.23	14.55	0.85	6.54	1.26	2	2	1
440	1	55	1	5.55	15.95	16.23	13.74	37.78	5.32	0.54	3	0	1
441	1	61	1	5.56	108.1	38.77	25.13	0.567	5.46	0.6	2	2	1
442	1	79	1	5.69	111.7	22.05	51.2	1.03	11.79	0.66	2	2	1
443	1	50	1	6.04	290.4	17.84	33.11	11.67	28.88	0.45	2	3	1
444	1	38	1	6.08	13.18	8.27	11.36	0.827	2.14	0.18	2	1	1
445	1	47	1	6.22	278.1	42.91	7.75	1	2.71	0.49	4	1	1
446	1	72	1	6.24	18.05	20.24	8.13	1.39	28.93	1.44	3	2	1
447	1	64	1	6.24	29.54	36.03	21.6	0.8	25.81	0.54	2	3	1
448	0	53	1	6.35	44.53	19.89	14.81	2.45	7.26	0.63	2	2	1
449	1	45	1	6.36	273.6	10.89	0.976	3.91	5.85	0.59	2	2	1
450	1	66	2	6.54	51.93	8.92	21.82	1.82	7.76	2.32	3	1	1
451	1	73	2	6.61	45.39	24.57	7.14	1.5	10.17	5.74	2	1	1
452	0	61	1	6.65	32.6	8.25	1.08	2.57	1.75	0.3	2	2	1
453	1	56	2	6.85	17.21	13.55	0.649	1.02	8.39	1.44	3	2	1
454	0	57	1	6.91	11.08	38.91	3.96	3.37	2.25	0.86	2	2	1
455	1	60	1	6.92	13.95	7.03	3.39	11.16	2.99	0.52	1	1	1
456	1	57	2	6.99	100.2	9.25	376.5	1.07	4.56	1.5	3	2	1
457	0	43	1	7.03	116.1	12.82	1000	3.33	15.96	0.65	2	2	1
458	1	44	1	7.39	9.67	20.43	13.13	1.95	7.52	0.6	2	2	1
459	1	62	1	7.41	77.71	22.63	16.21	0.579	7.36	1.91	3	3	1
460	1	50	1	7.64	8.77	25.01	15.52	0.94	2.04	0.42	1	3	1
461	0	31	1	8.15	62.26	300	0.6	3.59	0.52	6.31	1	2	1
462	1	46	1	8.16	21.14	65.15	26.73	1.14	3.45	1.08	4	1	1
463	1	52	1	8.16	52.92	14.08	15.6	0.99	1.92	0.55	3	2	1
464	1	56	1	8.66	48.64	7.78	6.32	1.88	0.898	0.95	1	1	1
465	0	51	1	8.67	78.21	30.68	77.12	1.43	11.51	0.88	1	1	1
466	0	67	1	8.76	80.81	39.45	14.54	0.768	16.18	0.01	3	2	1
467	1	64	2	8.78	40.92	37.21	12.05	2.36	38.13	12.91	4	3	1
468	1	62	1	8.79	179	10.57	697.8	2.13	3.74	0.93	4	2	1
469	1	65	2	9.12	198.9	19.18	19.62	3.48	19.04	0.97	3	2	1
470	1	63	1	9.48	44.52	23.87	18.99	4.45	10.98	0.69	3	2	1
471	1	51	1	9.67	11.13	91.97	6.52	1.8	1.93	0.39	4	2	1
472	0	37	1	9.71	42.57	45.49	29.48	2.26	3.55	0.67	1	3	1
473	0	56	1	9.78	45	32.41	119.6	1.03	10.74	0.47	3	2	1
474	1	70	1	9.85	28.07	20.45	19.26	3.11	18.79	0.06	4	2	1
475	0	51	1	9.86	45.34	32.01	14.32	2.3	7.69	0.23	2	2	1
476	1	35	1	9.96	104.4	295.8	30.23	4.3	2.87	1.44	4	2	1
477	1	75	1	10.64	11.6	14.28	1.73	1.32	4.74	0.11	4	2	1
478	0	65	1	10.79	153.7	64.72	9.88	1.96	8.52	0.49	3	2	1
479	0	49	1	11.04	25.97	16.55	11.83	0.993	8.73	0.03	3	2	1
480	1	73	1	11.21	10.86	20.56	16.15	0.991	2.66	1.32	3	1	1
481	1	58	1	12.01	134.7	41.89	1.42	2.54	1.88	0.33	1	2	1
482	1	58	1	12.43	126	30.47	1.32	7.23	12.7	0.27	3	3	1
483	1	68	1	12.52	51.14	300	7.04	1.69	5.63	0.55	4	3	1
484	0	50	1	13.18	20.57	63.39	78.55	78.19	8.05	1.11	2	2	1
485	1	61	1	13.52	16.12	15.35	327.8	16.97	36.8	0.57	2	2	1
486	0	63	1	13.65	21.96	274.1	30.22	14.57	10.36	1.04	2	3	1
487	0	61	1	13.92	388	75.98	7.81	1.12	14.63	0.18	4	2	1
488	0	65	1	14.02	45.69	23.24	0.602	7.51	2.58	0.71	2	3	1
489	1	54	1	14.2	16.59	19.13	10.99	2.77	8.27	1.13	2	2	1
490	1	44	1	14.22	202.1	43.1	17.65	22.15	10.02	0.45	3	2	1
491	1	51	2	14.54	9.54	6.83	13.02	1.34	3.97	0.63	3	2	1
492	1	58	1	15.42	88.07	15.3	12.91	1.3	6.27	1.6	3	2	1
493	0	55	1	15.59	16.75	19.55	76.19	1.01	2.06	0.41	2	2	1
494	1	49	1	15.85	13.84	26.29	19.59	1.54	2.59	0.46	4	0	1
495	0	57	1	15.93	66.41	139.8	7.62	5.56	3.47	0.54	2	2	1
496	0	68	1	15.98	174.7	45.03	58.42	13.18	6.8	0.23	2	3	1
497	1	51	1	16.02	21.07	19.11	23.4	1.86	3.77	1.51	4	2	1
498	1	55	1	17.78	956.9	75.2	1000	79.72	29.37	0.61	2	3	1
499	1	74	2	18.27	64.54	29.82	15.53	6.71	10.19	3.46	4	2	1
500	1	59	1	18.68	15.47	26.64	18.03	2.84	7.11	0.64	2	1	1
501	1	62	1	18.73	20.24	22.96	42.31	1.36	4.77	0.7	2	1	1
502	0	60	1	18.98	16.52	65.08	7.25	8.44	2.04	0.52	2	1	1
503	0	64	1	19.26	71.56	19.21	0.85	12.69	2.85	0.67	2	0	1
504	1	42	1	19.31	51.28	7.27	82.95	11.51	5.75	0.82	4	2	1
505	0	68	1	19.93	31.56	27.39	28.46	3.34	6.99	0.49	2	1	1
506	1	60	1	20.54	18.46	10.97	9.24	1.56	9.22	1.08	2	3	1
507	0	56	1	21.55	14.28	32.11	1000	4.69	11.62	0.2	2	2	1
508	1	57	1	22.02	113.3	14.43	48.13	3.5	9.33	0.82	3	2	1
509	1	58	1	23.07	44.79	38.35	22.67	1.24	4.46	0.63	3	2	1
510	0	54	1	23.07	161.6	30.02	19.61	2.36	8.03	2.86	4	2	1
511	1	43	1	25.25	7.9	63.61	15.09	2.67	3.08	1.26	2	2	1
512	1	70	2	26.16	74.17	23.59	7.18	2.31	6.48	1.83	4	1	1
513	0	64	1	27.08	174.1	60.84	9.21	6.74	4.17	0.54	2	2	1
514	0	60	1	27.69	119.6	167.1	1.52	3.69	8.26	0.54	2	3	1
515	1	39	1	28.53	49.57	17.43	33.53	3.77	7.42	0.33	3	3	1
516	1	68	1	29.03	7.6	26.56	14.08	1.08	2.32	1.04	2	2	1
517	0	48	1	32.14	19.41	17.16	35.25	0.793	11.71	0.83	2	2	1
518	0	48	1	32.28	84.35	172.7	13.65	6.19	9.61	0.95	1	2	1
519	1	39	1	32.67	11.52	13.4	7.29	0.95	5.86	3.03	4	1	1
520	1	60	1	37.26	140	17.36	12.06	1.55	4.15	0.68	4	3	1
521	0	63	1	40.66	114.6	136.2	6.61	5.38	12.43	0.39	4	4	1
522	1	36	1	42.35	17.88	10.51	11.29	0.841	2.31	0.77	1	0	1
523	0	65	1	43.08	22.8	34.82	14.94	1.48	3.76	0.62	2	2	1
524	0	62	1	43.32	144.4	25.55	8.75	8.82	4.84	0.81	2	2	1
525	0	46	1	45.05	252.5	61.16	1.72	4.16	5.51	0.5	4	3	1
526	1	35	1	46	16.35	300	16.02	0.92	138	1.24	3	3	1
527	0	51	1	46.14	167.5	49.16	8.9	4.83	31.95	1.56	2	3	1
528	0	54	1	47.25	19.63	105.1	19.47	5.27	5.36	0.11	2	2	1
529	1	51	1	50.61	26.6	20.41	6.07	18.63	3.25	0.71	3	2	1
530	0	48	1	51.94	226.3	17.44	81.44	9.87	12.11	0.81	1	3	1
531	1	52	1	53.86	39.61	22.69	10.7	3.71	7.55	0.35	2	0	1
532	1	34	1	55.72	874.7	110.2	44.3	233.5	45.8	53.71	4	3	1
533	1	69	1	56.07	30.23	26.09	22.23	17.24	3.22	1.18	1	0	1
534	1	63	1	56.68	35.24	8.69	51.98	2.89	1.56	0.57	2	2	1
535	0	45	1	60.74	303.9	62.29	534.9	10.45	8.56	0.6	2	2	1
536	1	41	1	65.41	21.56	12.43	19.88	2.6	7.07	0.04	2	3	1
537	1	59	1	66.26	72.53	19.37	619.4	11.97	24.88	0.53	3	1	1
538	0	61	1	69.84	42.48	58.92	3.99	3.48	7.03	0.47	3	3	1
539	0	62	1	70.71	185.3	136.2	225.5	3.83	3.16	0.52	3	3	1
540	1	68	1	71.65	1075	84.38	76.94	3.77	10.67	0.35	1	2	1
541	1	66	1	74.74	177.5	174.7	1.39	1.91	4.44	0.86	2	2	1
542	0	30	1	78.46	554.4	300	84.45	300	12.11	78.34	4	3	1
543	1	55	1	78.54	68.62	26.67	8.02	0.92	3.46	0.51	2	2	1
544	1	68	1	81.83	10.81	27.25	14.56	4.61	4.61	1.29	2	1	1
545	0	53	1	85.89	71.81	51.58	23.41	1.43	16.13	0.32	4	3	1
546	0	57	1	88.95	81.82	32.52	14.3	1.31	6.03	0.53	2	2	1
547	0	67	1	98.79	135.9	249	139.9	1.72	2.24	0.41	2	2	1
548	0	63	1	99.62	289.2	56.72	25.03	5.04	5.74	0.29	4	3	1
549	0	45	1	99.66	56.55	188	342.7	165.7	32.98	0.49	2	3	1
550	1	78	1	104	107.6	45.2	69.43	0.9	4.35	0.38	2	3	1
551	1	60	1	109	251.6	45.51	1000	11.54	8.93	1.35	2	3	1
552	1	62	1	120.5	212.5	40.28	0.6	3.24	13.45	0.82	2	1	1
553	0	41	1	121	46.08	31.53	127.9	2.32	2.21	0.61	2	1	1
554	0	57	1	126.7	52.59	34.02	36.91	14.57	6.64	7.17	3	2	1
555	1	78	1	128.3	76	36.27	56.05	14.1	32.8	0.69	3	2	1
556	0	57	1	132.2	16.31	21.18	68.09	5.06	3.19	0.67	2	2	1
557	1	48	1	133.5	59.61	19.93	10.73	3.72	3.14	0.58	4	2	1
558	1	70	1	135.3	30.91	25.5	11.66	1.62	4.89	0.41	1	3	1
559	1	49	1	135.8	35.93	188	6.06	2.73	155.1	0.51	3	3	1
560	1	64	1	142.1	569.9	92.57	15.89	300	30.35	2.45	2	3	1
561	0	44	1	151.2	101.3	22.33	248.4	0.698	4.43	2.04	4	2	1
562	1	49	1	151.2	128.3	152.8	6.95	10.63	12.24	0.67	4	2	1
563	0	56	1	155.1	361.5	51.7	2.07	22.93	39.86	0.88	3	2	1
564	0	41	1	156.9	76.1	53.72	9.39	6.02	10.96	0.76	4	1	1
565	1	60	1	161.8	395.5	77.39	13.83	1.95	18.56	0.46	2	3	1
566	1	45	1	171.6	43.77	10.38	25.32	1.78	8.02	1.2	4	2	1
567	0	43	1	192.3	482	68.32	1000	37.39	9.32	0.48	4	3	1
568	0	62	1	211.6	175.3	300	20.96	4.12	5.55	0.33	2	2	1
569	1	43	1	217.5	38.48	25.92	42.95	11.16	9.11	0.74	2	2	1
570	1	49	1	226.5	25.87	20.86	4.32	1.48	5.54	0.69	4	3	1
571	1	64	1	233.4	22.66	15.26	5.87	1.35	4.89	0.56	2	3	1
572	1	70	1	233.9	474.9	12.22	1000	17.92	10.69	0.16	2	2	1
573	0	45	1	271	22.42	8.23	7.19	5.32	4.19	0.39	2	1	1
574	0	57	1	276.4	13.71	300	37.15	3.46	12.76	0.57	2	3	1
575	0	56	1	278.4	41	30.32	690.4	7.72	5.73	0.25	3	2	1
576	1	49	1	282.6	254.7	28.44	1000	13.29	22.73	1.57	2	3	1
577	1	60	1	300.6	6.63	14.95	458.9	1.14	13.22	0.27	2	3	1
578	1	54	1	300.9	453.2	60.61	57.3	24.39	33.32	1.79	3	1	1
579	1	58	1	316.4	671.8	49.99	182.2	0.75	64.43	1.28	3	2	1
580	1	53	1	356.9	748.7	194.8	1000	2.05	27.57	0.56	2	2	1
581	1	40	1	377.2	1174	51.69	0.6	32.16	6.58	0.25	2	3	1
582	1	58	1	423.8	22.39	13.59	9.66	7.48	2.88	1.49	2	2	1
583	1	49	1	437.5	23.53	21.58	47.64	1.34	14.8	0.44	2	3	1
584	0	53	1	486.6	102.5	12.48	24.39	13.29	5.47	0.77	2	1	1
585	0	34	1	493.9	936.9	43.53	1000	1.2	3.53	0.62	4	3	1
586	1	66	1	638.1	1605	26.57	1000	300	37.31	1.61	2	2	1
587	1	66	1	929.5	647.5	192.6	155.5	211.8	15.98	0.35	3	3	1
588	0	74	1	982.1	160.3	300	263.7	4.5	58.85	0.68	3	2	1
589	1	77	1	1000	21.3	192.4	7.43	5.33	217.3	0.7	2	2	1
590	1	49	1	1000	2103	16.43	1000	2.93	38.82	0.5	2	3	1

## Sheet: Benign chest disease
Number	Gender	Age	CEA	CA125	CA153	CA199	CA724	CYFRA211	scc	diagnosis
36	0	52	1.68	38.98	9.6	61.84	1.86	1.45	0.56	Amyloidosis
2	0	41	0.6	13.14	5.91	11.31	1.13	1.49	0.1	Cyst
7	0	51	0.83	20.45	19.34	7.55	0.947	0.693	0.67	Cyst
9	0	40	0.86	8.48	6.6	7.87	7.16	1.87	0.57	Cyst
10	1	47	0.9	18.68	12.23	10.37	0.946	2.42	0.1	Cyst
18	0	48	1.1	10.3	4.99	8.61	2.16	4.03	0.81	Cyst
20	0	32	1.11	17.41	7.75	16.98	0.75	2.88	0.97	Cyst
24	0	56	1.27	32.29	8.21	8.5	0.702	14.9	0.04	Cyst
44	0	49	1.9	154	8.38	12.17	2.3	1.27	0.72	Cyst
56	1	69	2.26	15.8	19.21	17.11	0.845	2.33	1.07	Cyst
67	1	54	2.54	7.08	7.51	18.35	2.19	2.9	0.69	Cyst
68	1	54	2.54	7.08	7.51	18.35	2.19	2.9	0.69	Cyst
84	0	58	3.14	19.77	19.99	1.47	23.1	1.08	0.04	Cyst
48	1	55	2.01	6.61	12.45	6.3	8.72	2.13	0.61	Fiber nodule
62	0	52	2.42	15.92	7.93	30.48	1.98	2.54	0.84	Fiber nodule
69	1	65	2.56	8.27	5.61	25.1	14.83	2.79	0.32	Fiber nodule
87	1	58	3.51	17.69	14.81	9.48	1.41	2.69	0.54	Fiber nodule
102	1	69	10.25	22.74	13.82	1.17	2.29	2.39	0.7	Fiber nodule
103	0	51	23.19	9.06	20.15	28.88	1.28	2.06	1	Fiber nodule
6	0	40	0.75	21.05	11.01	8.96	2.97	2.43	0.41	Hamartoma
37	0	57	1.69	10.56	21.27	13.9	0.836	1.76	0.1	Hamartoma
45	0	52	1.91	14.41	15.99	18.29	1.58	2.88	0.63	Hamartoma
60	1	37	2.36	6.48	7.75	5.3	2.14	1.53	0.89	Hamartoma
73	0	18	2.65	29.06	22.83	34.52	4.73	1.09	1.43	Hamartoma
92	1	76	4.44	10.58	15.89	17.04	3.44	2.59	0.53	hamartoma
1	0	60	0.4	4.53	7.28	12.53	0.978	1.82	0.3	Hemangioma
29	0	45	1.4	28.55	25.48	7.17	0.828	3.02	0.47	Hemangioma
80	1	61	3.03	17.49	9.3	70.95	0.975	2.79	1.34	Hemangioma
96	0	57	5.52	9.82	12.44	0.902	0.799	5.18	0.98	Hemangioma
4	0	42	0.73	18.71	9.09	13.04	3.3	1.71	1.06	Inflammation
8	0	44	0.84	5.01	17.24	10.43	2.31	2.11	1.06	Inflammation
12	0	38	0.94	29.01	9.56	17.58	1.03	3.97	0.6	Inflammation
15	1	56	1.04	8.1	16.23	7.15	0.99	4.11	0.91	Inflammation
17	0	65	1.09	10.36	8.35	12.9	3.29	1.94	0.65	Inflammation
22	0	35	1.21	21.75	7.9	29.49	8.19	0.798	0.42	Inflammation
31	0	55	1.47	31.38	23.78	30.27	0.954	2.14	1.5	Inflammation
35	1	25	1.68	6.24	21	97.47	1.07	3.18	0.81	Inflammation
38	0	61	1.77	13.73	8.27	4.37	0.883	4.61	0.36	Inflammation
42	0	65	1.88	16.42	11.39	12.72	3.88	2.28	0.41	Inflammation
49	1	64	2.03	12.8	12.1	12.47	3.08	3.14	0.45	Inflammation
51	1	30	2.06	24.09	31.74	21.08	2.11	2.63	1.68	Inflammation
54	1	72	2.16	5.1	7.83	9.46	3.9	1.44	0.59	Inflammation
57	1	61	2.27	10.77	10.25	15.49	1.12	1.81	0.82	Inflammation
59	1	65	2.32	14.57	12.33	30.23	3.66	2.28	0.61	Inflammation
61	0	52	2.36	44.83	10.15	0.661	1.1	1.33	0.26	Inflammation
63	1	38	2.44	9.01	11.87	6.11	4.16	2.32	0.53	Inflammation
64	0	29	2.5	21.31	20.75	0.6	0.947	2.19	0.11	Inflammation
65	0	74	2.51	6.13	6.46	10.67	1.14	4.06	0.57	Inflammation
72	0	63	2.57	8.72	10.23	0.6	1.28	1.61	1.46	Inflammation
74	1	71	2.67	16.72	7.93	6.9	0.778	2.63	0.97	Inflammation
78	1	68	2.86	4.99	13.26	5.62	8.73	2.09	0.86	Inflammation
81	1	49	3.04	12.68	20.58	4.41	0.648	7.34	0.56	Inflammation
82	1	69	3.06	11.43	9.37	30.67	2	1.85	1.81	Inflammation
83	1	64	3.08	9.83	17.09	12.68	0.416	2.1	0.41	Inflammation
85	1	71	3.36	8.91	7.71	19.89	1.09	1.19	0.47	Inflammation
86	0	58	3.41	9.75	10.47	27.29	0.81	2.75	0.57	Inflammation
88	1	74	3.8	101.8	23.04	13.3	6.14	3.01	0.57	Inflammation
90	0	61	3.91	12.38	18.15	17.43	0.986	1.97	0.66	Inflammation
91	1	56	3.94	124.3	22.31	37.26	4.51	3.81	0.94	Inflammation
93	1	55	4.69	10.99	6.69	28.14	1.79	2.93	0.53	Inflammation
94	1	56	4.88	13.01	15.34	0.611	1.22	2.35	1.02	Inflammation
100	1	52	8.4	69.02	25.12	58.12	0.84	2.38	0.51	Inflammation
13	0	69	0.96	6.18	11.16	7.19	1.95	2.14	0.8	Inflammatory pseudotumor
21	0	67	1.15	15.62	12.22	11.88	0.882	1.52	0.22	Inflammatory pseudotumor
26	0	51	1.31	13.07	5.74	0.785	5.85	2.09	1	Inflammatory pseudotumor
30	0	51	1.45	28.72	16.19	7.3	23.99	2.55	0.35	Inflammatory pseudotumor
40	1	64	1.85	16.64	26.01	10.22	1.59	3.95	0.61	Inflammatory pseudotumor
66	1	60	2.52	101	30.46	5.43	0.801	1.32	0.85	Inflammatory pseudotumor
70	1	45	2.56	14.06	17.42	28.03	1.31	2.62	0.54	Inflammatory pseudotumor
77	1	49	2.81	9.25	7.8	5.95	0.755	2.09	1.44	Inflammatory pseudotumor
50	1	50	2.05	4.87	12.31	14.02	2.23	2.49	1.09	Lipoma
5	1	32	0.74	27.39	24.81	9.03	1.26	1.62	0.95	Lymphoid hyperplasia
32	1	72	1.54	7.99	9.15	9.65	1.05	6.45	0.87	Lymphoid hyperplasia
11	0	45	0.93	10.38	16.05	16.18	42.05	2.17	0.58	Poststernal thyroid
16	1	57	1.09	6.06	9.07	4.24	1.87	2.71	1.07	Schwannoma
34	1	46	1.64	9.47	16.76	7.08	2.2	3.16	0.64	Schwannoma
71	1	64	2.56	15.25	12.05	9.43	1.77	4.68	0.93	Schwannoma
97	1	51	5.74	5.28	15.59	6.63	1.1	2.2	0.6	Schwannoma
43	0	37	1.88	30.2	20.58	32.02	0.98	1.75	0.64	Thymoma
55	0	73	2.23	11.65	14.5	0.85	0.773	2.18	0.88	Thymoma
89	1	61	3.9	7.37	12.93	10.54	1.03	4.04	1.48	Thymoma
3	1	19	0.67	9.56	22	3.76	1.19	1.93	1.4	tuberculosis
14	0	60	1.01	45.99	16.38	0.6	10.34	1.5	0.53	tuberculosis
19	1	30	1.11	4.56	17.18	20.81	1	2.22	4.94	tuberculosis
23	1	65	1.24	17.87	16.24	10.21	0.75	1.68	1.79	tuberculosis
25	0	59	1.28	19.22	23.51	9.02	3.42	2.87	0.54	tuberculosis
27	0	58	1.32	9.65	6.45	7.15	2.97	2.26	0.01	tuberculosis
28	0	49	1.38	15.98	11.85	29.27	1.06	1.48	0.39	tuberculosis
33	0	55	1.58	19.09	17.03	8.24	1.45	3.23	0.62	tuberculosis
39	1	49	1.79	19.1	20.22	22.46	1.78	1.62	1.18	tuberculosis
41	1	65	1.87	8.87	9.82	15.06	1.71	3.21	0.47	tuberculosis
46	0	51	1.92	17.14	12.77	2.03	1.31	2	0.29	tuberculosis
47	1	39	1.94	6.95	16.7	0.71	1.17	1.8	0.76	tuberculosis
52	1	60	2.1	14.39	14.8	18.86	3.45	4.7	1.21	tuberculosis
53	0	67	2.15	4.29	8.33	17.86	1.13	2.77	0.6	tuberculosis
58	1	41	2.29	6.86	9.76	7.24	0.772	2.23	0.97	tuberculosis
75	0	59	2.72	7	20.82	19.75	0.88	3.1	0.31	tuberculosis
76	1	50	2.77	12.72	9.06	1.47	1.9	2.03	0.75	tuberculosis
79	1	58	2.94	5.79	15.78	7.66	0.92	2.8	0.83	tuberculosis
95	0	70	5.06	165.7	57.47	59.84	1	2.99	0.81	tuberculosis
98	1	50	6.78	7.32	10.65	0.6	0.785	1.4	1.47	tuberculosis
99	1	59	6.92	8.26	9.15	23.92	1.15	2.59	0.81	tuberculosis
101	1	54	9.51	17.13	9.83	0.6	15.72	2.82	1.19	tuberculosis
